# Supplementary material for: Genome-Wide Analysis Identifies Candidate Genes Encoding Feather Color in Ducks
Source: Genes (Basel). 2022 Jul 14;13(7):1249. doi: 10.3390/genes13071249 (PMC9317390; doi:10.3390/genes13071249)
Supplement: Supplementary file 1 [file genes-13-01249-s001.zip]

Archive with 1 entries (1 files):
- genes-1787452-supplementary.pdf
